# Supplementary material for: Exposure to Triclosan and Bisphenol Analogues B, F, P, S and Z in Repeated Duplicate-Diet Solid Food Samples of Adults
Source: Toxics. 2021 Mar 3;9(3):47. doi: 10.3390/toxics9030047 (PMC8001473; doi:10.3390/toxics9030047)
Supplement: Supplementary file 1 [file toxics-09-00047-s001.zip]

Archive with 1 entries (1 files):
- toxics-1086813-supplementary.xlsx
