# Supplementary material for: Exposure to Triclosan and Bisphenol Analogues B, F, P, S and Z in Repeated Duplicate-Diet Solid Food Samples of Adults
Source: Toxics. 2021 Mar 3;9(3):47. doi: 10.3390/toxics9030047 (PMC8001473; doi:10.3390/toxics9030047)
Supplement: Supplementary file 1 [file toxics-09-00047-s001.zip › toxics-1086813-supplementary.xlsx]

## Sheet: Final data
Table S1: Final concentration data (ng/g) for the six phenolic compounds.
	BPB	BPF	BPP	BPS	BPZ	TCS
MQL (ng/g)	0.3	0.3	0.3	0.3	0.5	0.3
Sample ID
1	<MQL	<MQL	<MQL	0.6	<MQL	0.9
2	<MQL	<MQL	<MQL	<MQL	34.4	<MQL
3	<MQL	<MQL	<MQL	1.6	9.5	1.2
4	<MQL	<MQL	<MQL	2.7	3.4	<MQL
5	<MQL	<MQL	<MQL	0.6	1.8	<MQL
6	<MQL	<MQL	<MQL	<MQL	24.3	7.2
7	<MQL	<MQL	<MQL	<MQL	<MQL	<MQL
8	2.3	<MQL	<MQL	<MQL	<MQL	2.5
9	<MQL	<MQL	<MQL	3.8	<MQL	<MQL
10	<MQL	<MQL	<MQL	<MQL	14.3	<MQL
11	<MQL	1	<MQL	<MQL	<MQL	3
12	<MQL	<MQL	<MQL	3.6	4.8	4.4
13	<MQL	<MQL	<MQL	<MQL	39	5.9
14	<MQL	<MQL	<MQL	<MQL	2.1	2.5
15	<MQL	<MQL	0.4	6.2	6.4	2.5
16	<MQL	<MQL	1.5	<MQL	13.3	2.1
17	<MQL	<MQL	<MQL	<MQL	<MQL	3.7
18	<MQL	<MQL	0.3	3.8	4.4	2.4
19	<MQL	22.8	<MQL	<MQL	4.7	2.6
20	<MQL	<MQL	<MQL	<MQL	21.9	6
21	<MQL	<MQL	<MQL	1.4	<MQL	2.7
22	<MQL	2.4	<MQL	1.3	8.8	<MQL
23	<MQL	<MQL	<MQL	0.9	<MQL	1.4
24	<MQL	<MQL	<MQL	1.3	<MQL	1.5
25	<MQL	<MQL	<MQL	<MQL	<MQL	2.2
26	<MQL	<MQL	<MQL	1.4	1.9	1.5
27	<MQL	<MQL	<MQL	1.1	<MQL	1.4
28	<MQL	54.3	<MQL	<MQL	1.1	6.7
29	<MQL	<MQL	<MQL	0.9	3.2	1.3
30	<MQL	<MQL	<MQL	0.8	2	0.6
31	<MQL	<MQL	<MQL	11.2	5.6	1.7
32	<MQL	<MQL	<MQL	2.9	<MQL	3
33	<MQL	<MQL	<MQL	0.8	<MQL	2
34	<MQL	15.8	<MQL	1.6	6.4	3.1
35	<MQL	<MQL	<MQL	<MQL	13.1	2.4
36	<MQL	<MQL	<MQL	1.3	3	2.2
37	<MQL	2.6	<MQL	<MQL	<MQL	0.5
38	<MQL	32	<MQL	<MQL	<MQL	0.5
39	<MQL	0.3	<MQL	<MQL	0.7	1.5
40	<MQL	<MQL	<MQL	<MQL	<MQL	1.6
41	<MQL	<MQL	<MQL	<MQL	<MQL	2.1
42	<MQL	<MQL	<MQL	<MQL	0.9	0.9
43	<MQL	<MQL	<MQL	<MQL	<MQL	1.6
44	<MQL	<MQL	<MQL	<MQL	<MQL	<MQL
45	<MQL	<MQL	<MQL	<MQL	<MQL	2.9
46	<MQL	2.3	<MQL	<MQL	<MQL	0.7
47	<MQL	<MQL	<MQL	1.3	<MQL	<MQL
48	<MQL	<MQL	<MQL	<MQL	<MQL	2
49	<MQL	<MQL	<MQL	14.8	<MQL	<MQL
50	<MQL	<MQL	<MQL	<MQL	<MQL	<MQL
51	<MQL	<MQL	<MQL	43.1	<MQL	<MQL
52	<MQL	<MQL	<MQL	<MQL	<MQL	1.9
53	<MQL	<MQL	<MQL	<MQL	<MQL	<MQL
54	<MQL	<MQL	<MQL	3.3	<MQL	<MQL
55	<MQL	<MQL	<MQL	1.3	12.2	7.7
56	<MQL	<MQL	<MQL	1.5	<MQL	<MQL
57	<MQL	<MQL	<MQL	20.3	<MQL	24.3
58	<MQL	<MQL	<MQL	<MQL	<MQL	<MQL
59	<MQL	<MQL	<MQL	<MQL	<MQL	4.5
60	<MQL	<MQL	<MQL	<MQL	<MQL	8.1
61	<MQL	<MQL	<MQL	0.4	<MQL	2.7
62	<MQL	<MQL	<MQL	1.1	<MQL	41.6
63	<MQL	0.8	<MQL	<MQL	<MQL	2.2
64	<MQL	<MQL	<MQL	<MQL	<MQL	<MQL
65	<MQL	<MQL	<MQL	<MQL	<MQL	0.9
66	<MQL	<MQL	<MQL	<MQL	<MQL	1.5
67	<MQL	16	<MQL	<MQL	<MQL	0.8
68	<MQL	<MQL	<MQL	<MQL	<MQL	0.7
69	<MQL	<MQL	<MQL	0.7	<MQL	2.5
70	<MQL	33.9	<MQL	<MQL	<MQL	1.4
71	<MQL	<MQL	<MQL	<MQL	<MQL	3.1
72	<MQL	<MQL	<MQL	<MQL	<MQL	0.9
73	<MQL	<MQL	<MQL	<MQL	<MQL	<MQL
74	<MQL	<MQL	<MQL	<MQL	<MQL	9.7
75	<MQL	1.2	<MQL	<MQL	<MQL	<MQL
76	<MQL	<MQL	<MQL	0.6	3.5	25.6
77	<MQL	23.4	<MQL	1.5	3.3	<MQL
78	<MQL	<MQL	<MQL	<MQL	<MQL	0.5
79	<MQL	<MQL	<MQL	1.2	<MQL	2
80	<MQL	9.3	<MQL	1.1	<MQL	1
81	<MQL	1.2	<MQL	1.6	1.6	0.4
82	<MQL	<MQL	<MQL	1.2	<MQL	1.9
83	<MQL	<MQL	<MQL	1.6	<MQL	<MQL
84	<MQL	<MQL	<MQL	2.4	<MQL	<MQL
85	<MQL	17.6	<MQL	<MQL	<MQL	<MQL
86	<MQL	1.8	<MQL	<MQL	<MQL	9.1
87	<MQL	<MQL	<MQL	<MQL	<MQL	2.2
88	<MQL	1.2	<MQL	<MQL	13.1	2.4
89	<MQL	<MQL	<MQL	<MQL	5.5	<MQL
90	<MQL	<MQL	<MQL	<MQL	<MQL	0.6
91	<MQL	<MQL	<MQL	<MQL	<MQL	<MQL
92	<MQL	4.4	<MQL	1.2	<MQL	2.5
93	<MQL	<MQL	<MQL	<MQL	<MQL	<MQL
94	<MQL	<MQL	1.6	<MQL	<MQL	<MQL
95	<MQL	<MQL	<MQL	0.7	<MQL	<MQL
96	<MQL	<MQL	<MQL	<MQL	<MQL	1.8
97	<MQL	<MQL	<MQL	<MQL	2.9	1.2
98	<MQL	<MQL	<MQL	<MQL	2.2	4.4
99	<MQL	<MQL	<MQL	<MQL	2.5	2.3
100	<MQL	1	<MQL	1.6	<MQL	0.8
101	<MQL	<MQL	<MQL	<MQL	<MQL	<MQL
102	<MQL	<MQL	<MQL	<MQL	<MQL	1
103	<MQL	<MQL	<MQL	<MQL	<MQL	2.4
104	<MQL	<MQL	<MQL	<MQL	2.6	1.9
105	<MQL	<MQL	<MQL	<MQL	3.3	<MQL
106	<MQL	<MQL	<MQL	<MQL	1.9	<MQL
107	<MQL	1	<MQL	2.9	2.2	1.9
108	<MQL	<MQL	<MQL	12.6	2.1	<MQL
109	<MQL	<MQL	<MQL	1.6	2	<MQL
110	<MQL	<MQL	<MQL	3.5	<MQL	1.1
111	<MQL	<MQL	<MQL	<MQL	<MQL	<MQL
112	<MQL	<MQL	<MQL	3.6	<MQL	1.6
113	<MQL	<MQL	<MQL	1.2	<MQL	<MQL
114	<MQL	<MQL	<MQL	0.9	<MQL	2.3
115	<MQL	<MQL	<MQL	<MQL	<MQL	22.3
116	<MQL	7.1	<MQL	<MQL	<MQL	32.1
117	<MQL	<MQL	<MQL	<MQL	<MQL	<MQL
118	<MQL	1.5	<MQL	<MQL	<MQL	<MQL
119	<MQL	<MQL	<MQL	<MQL	<MQL	1.4
120	<MQL	60.4	<MQL	<MQL	<MQL	0.6
121	<MQL	<MQL	<MQL	<MQL	<MQL	9.2
122	<MQL	2.9	<MQL	<MQL	<MQL	<MQL
123	<MQL	<MQL	<MQL	<MQL	<MQL	<MQL
124	<MQL	3.7	<MQL	0.5	<MQL	5
125	<MQL	145	<MQL	<MQL	<MQL	<MQL
126	<MQL	<MQL	<MQL	0.6	<MQL	0.8
127	<MQL	<MQL	<MQL	<MQL	<MQL	1
128	<MQL	<MQL	<MQL	<MQL	3.9	1.8
129	<MQL	<MQL	<MQL	<MQL	<MQL	2.8
130	<MQL	<MQL	<MQL	<MQL	<MQL	<MQL
131	<MQL	<MQL	<MQL	<MQL	2.2	0.8
132	<MQL	<MQL	<MQL	<MQL	<MQL	<MQL
133	<MQL	<MQL	<MQL	<MQL	<MQL	<MQL
134	<MQL	<MQL	<MQL	<MQL	<MQL	<MQL
135	<MQL	<MQL	<MQL	0.4	<MQL	3.2
136	<MQL	<MQL	<MQL	<MQL	<MQL	<MQL
137	<MQL	<MQL	<MQL	<MQL	<MQL	1.5
138	<MQL	43.6	<MQL	<MQL	<MQL	<MQL
139	<MQL	<MQL	<MQL	<MQL	<MQL	<MQL
140	<MQL	<MQL	<MQL	<MQL	2.4	<MQL
141	<MQL	<MQL	<MQL	13.8	2.8	7.7
142	<MQL	<MQL	<MQL	<MQL	<MQL	<MQL
143	<MQL	<MQL	<MQL	1.2	<MQL	<MQL
144	<MQL	8.4	<MQL	<MQL	4.8	9.3
145	<MQL	<MQL	<MQL	<MQL	<MQL	<MQL
146	<MQL	<MQL	<MQL	<MQL	<MQL	1
147	<MQL	<MQL	<MQL	<MQL	<MQL	20.6
148	<MQL	<MQL	<MQL	<MQL	<MQL	0.9
149	<MQL	<MQL	<MQL	2.6	<MQL	1
150	<MQL	<MQL	<MQL	<MQL	3.7	2.5
151	<MQL	<MQL	<MQL	1.3	1.9	1.7
152	<MQL	<MQL	<MQL	<MQL	1.9	5.4
153	<MQL	<MQL	0.3	1.4	1.7	3.1
154	<MQL	<MQL	<MQL	<MQL	0.9	1.6
155	<MQL	<MQL	<MQL	0.7	2.7	1.4
156	<MQL	<MQL	<MQL	<MQL	135.5	<MQL
157	<MQL	<MQL	<MQL	<MQL	5.3	<MQL
158	<MQL	<MQL	<MQL	<MQL	2.8	<MQL
159	<MQL	<MQL	1.1	<MQL	1.6	0.9
160	<MQL	<MQL	<MQL	<MQL	<MQL	5.1
161	<MQL	<MQL	<MQL	<MQL	<MQL	<MQL
162	<MQL	<MQL	<MQL	0.9	<MQL	<MQL
163	<MQL	<MQL	<MQL	0.8	<MQL	<MQL
164	<MQL	2.7	<MQL	<MQL	<MQL	<MQL
165	<MQL	<MQL	<MQL	<MQL	<MQL	<MQL
166	<MQL	130.4	<MQL	<MQL	2.9	0.7
167	<MQL	<MQL	<MQL	<MQL	1.4	22.1
168	<MQL	3.1	<MQL	<MQL	<MQL	<MQL
169	<MQL	<MQL	<MQL	<MQL	<MQL	<MQL
170	<MQL	<MQL	<MQL	<MQL	<MQL	<MQL
171	<MQL	<MQL	<MQL	<MQL	<MQL	<MQL
172	<MQL	<MQL	<MQL	<MQL	<MQL	<MQL
173	<MQL	50.5	<MQL	1.7	<MQL	<MQL
174	<MQL	<MQL	<MQL	<MQL	8.4	0.8
175	<MQL	<MQL	<MQL	<MQL	7.3	0.9
176	<MQL	<MQL	<MQL	1	7.6	1.2
177	<MQL	<MQL	<MQL	0.3	4.6	<MQL
178	<MQL	<MQL	<MQL	1.9	3.9	<MQL
179	<MQL	<MQL	<MQL	<MQL	7.1	<MQL
180	<MQL	5.7	<MQL	<MQL	6.4	10.9
181	<MQL	<MQL	<MQL	<MQL	7.3	<MQL
182	<MQL	<MQL	<MQL	<MQL	<MQL	<MQL
183	<MQL	36.6	<MQL	<MQL	2	3.6
184	<MQL	<MQL	<MQL	<MQL	0.7	<MQL
185	<MQL	<MQL	<MQL	<MQL	6	<MQL
186	<MQL	<MQL	<MQL	0.3	14.8	1.5
187	<MQL	<MQL	<MQL	<MQL	3.1	1.9
188	<MQL	41.7	<MQL	0.4	2.7	0.6
189	<MQL	<MQL	<MQL	<MQL	3.2	2
190	<MQL	<MQL	<MQL	0.5	4.3	2.1
191	<MQL	<MQL	<MQL	<MQL	<MQL	7.3
192	<MQL	<MQL	<MQL	<MQL	<MQL	<MQL
193	<MQL	1.1	<MQL	<MQL	<MQL	1.6
194	<MQL	<MQL	<MQL	<MQL	3.9	<MQL
195	<MQL	<MQL	<MQL	<MQL	<MQL	<MQL
196	<MQL	<MQL	<MQL	<MQL	<MQL	<MQL
197	<MQL	<MQL	<MQL	<MQL	<MQL	<MQL
198	<MQL	45.5	<MQL	<MQL	<MQL	1
199	<MQL	<MQL	<MQL	<MQL	1.2	<MQL
200	<MQL	<MQL	<MQL	<MQL	<MQL	<MQL
201	<MQL	81.7	<MQL	<MQL	<MQL	5.2
202	<MQL	<MQL	<MQL	<MQL	<MQL	0.7
203	<MQL	<MQL	<MQL	<MQL	<MQL	<MQL
204	<MQL	0.7	<MQL	<MQL	<MQL	0.9
205	<MQL	<MQL	<MQL	<MQL	<MQL	1.5
206	<MQL	0.7	<MQL	<MQL	<MQL	2.1
207	<MQL	<MQL	<MQL	<MQL	<MQL	1.1
208	<MQL	0.5	<MQL	<MQL	<MQL	<MQL
209	<MQL	0.5	<MQL	<MQL	<MQL	<MQL
210	<MQL	<MQL	<MQL	<MQL	12.5	9.3
211	<MQL	<MQL	<MQL	<MQL	<MQL	2.5
212	<MQL	<MQL	0.4	<MQL	<MQL	1.6
213	<MQL	67.2	0.8	<MQL	<MQL	1.5
214	<MQL	<MQL	<MQL	<MQL	<MQL	1.9
215	<MQL	<MQL	<MQL	<MQL	<MQL	1.8
216	<MQL	<MQL	<MQL	<MQL	<MQL	0.9
217	<MQL	0.6	<MQL	<MQL	<MQL	2.3
218	<MQL	1.2	<MQL	<MQL	2	1
219	<MQL	<MQL	<MQL	<MQL	1.8	14.5
220	<MQL	<MQL	<MQL	<MQL	<MQL	6.2
221	<MQL	<MQL	<MQL	0.4	<MQL	1.5
222	<MQL	<MQL	<MQL	<MQL	3.1	1.5
223	<MQL	<MQL	<MQL	1.2	<MQL	5.9
224	<MQL	<MQL	<MQL	<MQL	2.1	3.4
225	<MQL	<MQL	<MQL	<MQL	<MQL	2.3
226	<MQL	<MQL	<MQL	<MQL	<MQL	1.8
227	<MQL	<MQL	<MQL	<MQL	<MQL	5.1
228	<MQL	<MQL	<MQL	<MQL	<MQL	0.8
229	<MQL	<MQL	<MQL	<MQL	0.8	0.9
230	<MQL	<MQL	<MQL	<MQL	<MQL	3
231	0.3	<MQL	<MQL	18	<MQL	8.3
232	<MQL	0.9	<MQL	<MQL	<MQL	0.3
233	<MQL	<MQL	<MQL	<MQL	<MQL	2.2
234	<MQL	2.8	<MQL	<MQL	1.7	141.7
235	<MQL	<MQL	<MQL	<MQL	1.6	0.6
236	<MQL	0.9	<MQL	<MQL	<MQL	0.9
237	<MQL	<MQL	<MQL	<MQL	<MQL	4.5
238	0.3	2.4	<MQL	<MQL	<MQL	3.1
239	<MQL	<MQL	<MQL	5.1	<MQL	1.1
240	<MQL	<MQL	<MQL	<MQL	<MQL	6.1
241	<MQL	<MQL	<MQL	<MQL	1.1	1.6
242	<MQL	<MQL	<MQL	<MQL	5.9	1
243	<MQL	1.2	<MQL	<MQL	1.7	2.1
244	<MQL	<MQL	<MQL	<MQL	1	0.3
245	<MQL	<MQL	<MQL	<MQL	<MQL	2.3
246	<MQL	<MQL	<MQL	0.5	<MQL	1.6
247	<MQL	<MQL	<MQL	0.4	1.6	2.1
248	<MQL	<MQL	<MQL	<MQL	<MQL	<MQL
249	<MQL	<MQL	<MQL	<MQL	<MQL	0.3
250	0.3	<MQL	0.5	<MQL	<MQL	<MQL
251	<MQL	<MQL	<MQL	<MQL	9	0.9
252	<MQL	<MQL	<MQL	<MQL	2.2	0.6
253	<MQL	0.9	<MQL	<MQL	2.1	0.4
254	<MQL	1.4	<MQL	<MQL	<MQL	<MQL
255	<MQL	<MQL	<MQL	2.8	14.1	1.3
256	<MQL	<MQL	<MQL	<MQL	<MQL	0.7
257	<MQL	<MQL	<MQL	4.2	<MQL	2.1
258	<MQL	<MQL	0.3	<MQL	<MQL	<MQL
259	<MQL	<MQL	<MQL	<MQL	<MQL	0.4
260	<MQL	<MQL	<MQL	<MQL	<MQL	<MQL
261	<MQL	<MQL	<MQL	<MQL	<MQL	0.3
262	<MQL	1.3	<MQL	<MQL	<MQL	0.3
263	<MQL	<MQL	<MQL	1.2	0.7	<MQL
264	<MQL	<MQL	<MQL	2.8	<MQL	0.5
265	<MQL	<MQL	<MQL	<MQL	1.1	<MQL
266	<MQL	<MQL	1.4	<MQL	12.6	<MQL
267	<MQL	<MQL	<MQL	<MQL	1.5	8.7
268	<MQL	<MQL	<MQL	0.4	<MQL	14.5
269	<MQL	<MQL	1.5	2.4	<MQL	1.5
270	<MQL	<MQL	<MQL	6.6	5.1	<MQL
271	<MQL	<MQL	<MQL	<MQL	1.6	1.5
272	<MQL	<MQL	<MQL	<MQL	2.6	0.8
273	<MQL	<MQL	1.4	2.8	2.7	0.7
274	<MQL	<MQL	<MQL	<MQL	3.5	4.7
275	<MQL	<MQL	<MQL	0.4	2.1	<MQL
276	<MQL	<MQL	<MQL	<MQL	9.6	<MQL
277	<MQL	<MQL	<MQL	<MQL	<MQL	1.4
278	<MQL	<MQL	<MQL	2.7	4.1	<MQL
279	<MQL	<MQL	<MQL	<MQL	<MQL	1.5
280	<MQL	<MQL	<MQL	<MQL	<MQL	<MQL
281	<MQL	<MQL	<MQL	<MQL	<MQL	1.4
282	<MQL	<MQL	<MQL	<MQL	<MQL	<MQL
283	<MQL	<MQL	<MQL	<MQL	<MQL	<MQL
284	<MQL	<MQL	<MQL	<MQL	<MQL	2.1
285	<MQL	<MQL	<MQL	0.6	<MQL	<MQL
286	<MQL	3.1	<MQL	<MQL	<MQL	<MQL
287	<MQL	<MQL	<MQL	<MQL	<MQL	2.8
288	<MQL	<MQL	<MQL	0.8	<MQL	<MQL
289	<MQL	0.6	<MQL	<MQL	<MQL	1.4
290	<MQL	<MQL	<MQL	<MQL	<MQL	0.6
291	<MQL	1.3	<MQL	<MQL	<MQL	1.8
292	<MQL	<MQL	<MQL	<MQL	<MQL	1.5
293	<MQL	<MQL	<MQL	<MQL	<MQL	2.7
294	<MQL	<MQL	<MQL	<MQL	3.2	<MQL
295	<MQL	<MQL	<MQL	<MQL	<MQL	1.4
296	<MQL	<MQL	<MQL	1.1	3.5	1.9
297	<MQL	<MQL	<MQL	<MQL	1.7	0.3
298	<MQL	<MQL	<MQL	<MQL	<MQL	<MQL
299	<MQL	<MQL	<MQL	5.1	<MQL	<MQL
300	<MQL	<MQL	<MQL	0.6	1	0.6
301	<MQL	<MQL	<MQL	<MQL	<MQL	4.1
302	<MQL	<MQL	<MQL	0.9	<MQL	<MQL
303	<MQL	<MQL	<MQL	<MQL	<MQL	<MQL
304	<MQL	<MQL	<MQL	<MQL	1.8	<MQL
305	<MQL	<MQL	<MQL	<MQL	1.2	1.4
306	<MQL	<MQL	<MQL	<MQL	<MQL	2.4
307	<MQL	<MQL	<MQL	<MQL	<MQL	<MQL
308	<MQL	<MQL	<MQL	3.9	<MQL	<MQL
309	<MQL	<MQL	<MQL	<MQL	2	<MQL
310	<MQL	<MQL	<MQL	<MQL	2.7	0.9
311	<MQL	<MQL	<MQL	<MQL	0.6	0.3
312	<MQL	<MQL	<MQL	<MQL	<MQL	1.2
313	<MQL	<MQL	<MQL	1	<MQL	<MQL
314	<MQL	<MQL	<MQL	1.7	<MQL	<MQL
315	<MQL	<MQL	<MQL	0.7	<MQL	<MQL
316	<MQL	<MQL	<MQL	0.6	<MQL	<MQL
317	<MQL	<MQL	<MQL	1.4	<MQL	<MQL
318	<MQL	<MQL	<MQL	1.1	<MQL	<MQL
319	<MQL	<MQL	<MQL	0.8	<MQL	<MQL
320	<MQL	0.5	<MQL	1.1	<MQL	<MQL
321	<MQL	<MQL	<MQL	<MQL	<MQL	1.8
322	<MQL	16.9	<MQL	<MQL	<MQL	<MQL
323	<MQL	<MQL	<MQL	<MQL	<MQL	<MQL
324	<MQL	<MQL	<MQL	18.4	6.6	<MQL
325	<MQL	<MQL	<MQL	<MQL	<MQL	<MQL
326	<MQL	<MQL	<MQL	<MQL	<MQL	<MQL
327	<MQL	<MQL	<MQL	<MQL	<MQL	<MQL
328	<MQL	<MQL	<MQL	<MQL	<MQL	<MQL
329	<MQL	<MQL	<MQL	0.8	<MQL	<MQL
330	<MQL	<MQL	<MQL	1.7	<MQL	<MQL
331	<MQL	<MQL	<MQL	<MQL	<MQL	<MQL
332	<MQL	<MQL	<MQL	1.5	<MQL	3.4
333	<MQL	<MQL	<MQL	1.1	<MQL	<MQL
334	<MQL	<MQL	<MQL	2.2	<MQL	13.2
335	<MQL	1.5	<MQL	1.4	<MQL	<MQL
336	<MQL	29.5	<MQL	<MQL	<MQL	<MQL
337	<MQL	<MQL	<MQL	<MQL	<MQL	1.4
338	<MQL	1.5	<MQL	<MQL	<MQL	<MQL
339	<MQL	<MQL	<MQL	<MQL	<MQL	<MQL
340	<MQL	<MQL	<MQL	<MQL	<MQL	<MQL
341	<MQL	<MQL	<MQL	<MQL	<MQL	<MQL
342	<MQL	<MQL	<MQL	1.8	<MQL	2.3
343	<MQL	<MQL	<MQL	0.6	<MQL	<MQL
344	<MQL	<MQL	<MQL	<MQL	<MQL	<MQL
345	<MQL	<MQL	<MQL	<MQL	<MQL	<MQL
346	<MQL	<MQL	<MQL	<MQL	<MQL	42
347	<MQL	<MQL	<MQL	0.9	<MQL	1.2
348	<MQL	<MQL	<MQL	0.6	<MQL	17.1
349	<MQL	<MQL	<MQL	0.8	<MQL	<MQL
350	<MQL	<MQL	<MQL	<MQL	<MQL	<MQL
351	<MQL	<MQL	1	<MQL	<MQL	<MQL
352	<MQL	<MQL	<MQL	0.9	<MQL	<MQL
353	<MQL	<MQL	<MQL	<MQL	<MQL	<MQL
354	<MQL	<MQL	<MQL	<MQL	<MQL	<MQL
355	<MQL	<MQL	<MQL	0.9	<MQL	6.5
356	<MQL	<MQL	<MQL	<MQL	1.1	2.9
357	<MQL	<MQL	<MQL	<MQL	4.6	2
358	<MQL	<MQL	<MQL	59.6	<MQL	0.9
359	<MQL	2.1	<MQL	<MQL	1.8	0.6
360	<MQL	<MQL	<MQL	<MQL	4.6	<MQL
361	<MQL	<MQL	<MQL	<MQL	9	<MQL
362	<MQL	1.7	<MQL	<MQL	7.3	1.3
363	<MQL	<MQL	<MQL	<MQL	<MQL	4.4
364	<MQL	<MQL	<MQL	<MQL	<MQL	9.5
365	<MQL	1	<MQL	<MQL	<MQL	10.9
366	<MQL	<MQL	<MQL	<MQL	<MQL	2
367	<MQL	1.3	<MQL	<MQL	<MQL	1.4
368	<MQL	<MQL	<MQL	<MQL	8.6	3.2
369	<MQL	<MQL	<MQL	<MQL	<MQL	6.2
370	<MQL	<MQL	<MQL	<MQL	22.6	0.7
371	<MQL	<MQL	<MQL	7.9	9.7	3.1
372	<MQL	<MQL	<MQL	<MQL	<MQL	2.8
373	<MQL	<MQL	<MQL	<MQL	<MQL	3.5
374	<MQL	<MQL	<MQL	<MQL	<MQL	3.3
375	<MQL	<MQL	<MQL	<MQL	<MQL	<MQL
376	<MQL	<MQL	<MQL	<MQL	<MQL	<MQL
377	<MQL	<MQL	<MQL	1.6	<MQL	7.6
378	<MQL	<MQL	<MQL	<MQL	<MQL	<MQL
379	<MQL	<MQL	<MQL	<MQL	<MQL	2.6
380	<MQL	<MQL	<MQL	<MQL	<MQL	<MQL
381	<MQL	<MQL	<MQL	<MQL	<MQL	<MQL
382	<MQL	<MQL	<MQL	<MQL	<MQL	<MQL
383	<MQL	<MQL	<MQL	1	<MQL	<MQL
384	<MQL	<MQL	<MQL	0.8	<MQL	<MQL
385	<MQL	<MQL	<MQL	1.4	<MQL	<MQL
386	<MQL	3.5	<MQL	1.1	<MQL	3.4
387	<MQL	<MQL	<MQL	<MQL	<MQL	<MQL
388	<MQL	<MQL	<MQL	<MQL	<MQL	8.7
389	<MQL	2.1	<MQL	<MQL	8.1	9.2
390	<MQL	<MQL	<MQL	<MQL	<MQL	<MQL
391	<MQL	<MQL	<MQL	<MQL	<MQL	2.9
392	<MQL	<MQL	<MQL	14.6	<MQL	<MQL
393	<MQL	<MQL	<MQL	24.1	<MQL	<MQL
394	<MQL	<MQL	<MQL	<MQL	<MQL	17
395	<MQL	<MQL	<MQL	<MQL	<MQL	<MQL
396	<MQL	<MQL	<MQL	0.8	<MQL	6.6
397	<MQL	<MQL	<MQL	<MQL	<MQL	11.8
398	<MQL	<MQL	<MQL	<MQL	<MQL	9.4
399	<MQL	<MQL	<MQL	<MQL	<MQL	<MQL
400	<MQL	<MQL	<MQL	103	<MQL	<MQL
401	<MQL	<MQL	<MQL	<MQL	<MQL	<MQL
402	<MQL	<MQL	<MQL	<MQL	<MQL	<MQL
403	<MQL	<MQL	<MQL	93.1	<MQL	<MQL
404	<MQL	<MQL	<MQL	<MQL	<MQL	<MQL
405	<MQL	<MQL	<MQL	<MQL	<MQL	1.2
406	<MQL	<MQL	<MQL	<MQL	<MQL	1.5
407	<MQL	<MQL	<MQL	<MQL	<MQL	5.1
408	<MQL	<MQL	<MQL	<MQL	3.5	5.2
409	<MQL	<MQL	<MQL	<MQL	5.8	<MQL
410	<MQL	<MQL	<MQL	<MQL	<MQL	<MQL
411	<MQL	<MQL	<MQL	<MQL	1.6	<MQL
412	0.8	<MQL	<MQL	<MQL	<MQL	<MQL
413	<MQL	<MQL	<MQL	<MQL	<MQL	7.4
414	<MQL	<MQL	<MQL	<MQL	2.9	<MQL
415	<MQL	<MQL	<MQL	<MQL	<MQL	0.7
416	<MQL	<MQL	<MQL	<MQL	<MQL	9
417	<MQL	<MQL	<MQL	<MQL	2.4	<MQL
418	<MQL	<MQL	<MQL	<MQL	<MQL	<MQL
419	<MQL	<MQL	<MQL	<MQL	<MQL	<MQL
420	<MQL	<MQL	<MQL	<MQL	<MQL	<MQL
421	<MQL	<MQL	<MQL	<MQL	<MQL	<MQL
422	<MQL	<MQL	<MQL	<MQL	<MQL	4.3
423	<MQL	<MQL	<MQL	<MQL	<MQL	<MQL
424	<MQL	<MQL	<MQL	<MQL	<MQL	<MQL
425	<MQL	<MQL	<MQL	4.9	<MQL	23.8
426	<MQL	<MQL	<MQL	<MQL	<MQL	<MQL
427	<MQL	<MQL	<MQL	<MQL	<MQL	1.5
428	<MQL	<MQL	<MQL	0.4	<MQL	104
429	<MQL	<MQL	<MQL	<MQL	<MQL	2.3
430	<MQL	<MQL	<MQL	<MQL	1.2	2.4
431	<MQL	25.6	<MQL	<MQL	2.5	2.5
432	<MQL	<MQL	<MQL	<MQL	<MQL	4
433	<MQL	<MQL	<MQL	0.7	1.3	2
434	<MQL	<MQL	<MQL	<MQL	0.8	6.5
435	<MQL	<MQL	<MQL	<MQL	<MQL	1.8
436	<MQL	7.3	<MQL	<MQL	<MQL	4.4
437	<MQL	<MQL	<MQL	<MQL	0.6	1.7
438	<MQL	<MQL	<MQL	<MQL	<MQL	2.2
439	<MQL	<MQL	<MQL	<MQL	2.9	5.9
440	<MQL	<MQL	<MQL	<MQL	<MQL	1.9
441	<MQL	<MQL	<MQL	<MQL	<MQL	2.1
442	<MQL	<MQL	<MQL	<MQL	<MQL	2.3
443	<MQL	<MQL	<MQL	<MQL	<MQL	1.8
444	<MQL	<MQL	<MQL	<MQL	0.7	1.2
445	<MQL	<MQL	<MQL	<MQL	<MQL	3
446	<MQL	<MQL	<MQL	<MQL	<MQL	2.6
447	<MQL	<MQL	<MQL	<MQL	4	<MQL
448	<MQL	5.5	<MQL	<MQL	<MQL	3
449	<MQL	<MQL	<MQL	<MQL	<MQL	6.1
450	<MQL	<MQL	<MQL	<MQL	3.4	2
451	<MQL	<MQL	<MQL	<MQL	<MQL	<MQL
452	<MQL	<MQL	<MQL	<MQL	<MQL	<MQL
453	<MQL	56.2	<MQL	<MQL	<MQL	1.9
454	<MQL	<MQL	<MQL	<MQL	<MQL	<MQL
455	<MQL	<MQL	<MQL	<MQL	2.8	<MQL
456	<MQL	<MQL	0.9	<MQL	<MQL	<MQL
457	<MQL	<MQL	1	<MQL	<MQL	4.1
458	<MQL	<MQL	<MQL	<MQL	<MQL	<MQL
459	<MQL	<MQL	<MQL	<MQL	2.5	2
460	<MQL	<MQL	<MQL	<MQL	<MQL	3.5
461	<MQL	1.8	<MQL	0.4	1.9	<MQL
462	<MQL	<MQL	<MQL	<MQL	<MQL	1.9
463	<MQL	34.1	<MQL	<MQL	5.7	<MQL
464	<MQL	<MQL	<MQL	0.7	<MQL	<MQL
465	<MQL	<MQL	<MQL	<MQL	<MQL	1.6
466	<MQL	<MQL	<MQL	<MQL	<MQL	8.8
467	<MQL	<MQL	0.8	6.9	<MQL	<MQL
468	<MQL	<MQL	1.8	<MQL	<MQL	<MQL
469	<MQL	<MQL	1.2	0.8	12	<MQL
470	<MQL	<MQL	1.1	<MQL	<MQL	12
471	<MQL	<MQL	<MQL	0.7	3.4	1.8
472	<MQL	<MQL	<MQL	<MQL	<MQL	0.8
473	<MQL	<MQL	<MQL	0.4	<MQL	<MQL
474	<MQL	<MQL	<MQL	<MQL	<MQL	<MQL
475	<MQL	<MQL	<MQL	<MQL	<MQL	5.3
476	<MQL	3.1	<MQL	5.4	<MQL	9.6
477	<MQL	<MQL	<MQL	1.7	<MQL	3.6
478	<MQL	<MQL	<MQL	9.4	<MQL	<MQL
479	<MQL	13.6	<MQL	0.8	<MQL	5.9
480	<MQL	<MQL	<MQL	2	<MQL	5.4
481	<MQL	<MQL	<MQL	0.8	<MQL	<MQL
482	<MQL	<MQL	<MQL	<MQL	<MQL	2.2
483	<MQL	<MQL	<MQL	0.7	<MQL	10.2
484	<MQL	<MQL	<MQL	1.6	<MQL	3.6
485	<MQL	<MQL	<MQL	2.1	<MQL	4.2
486	<MQL	<MQL	<MQL	<MQL	<MQL	1.1
487	<MQL	<MQL	<MQL	2.8	<MQL	3.9
488	<MQL	<MQL	1.7	<MQL	1.1	1.9
489	<MQL	<MQL	<MQL	<MQL	<MQL	0.6
490	<MQL	<MQL	<MQL	<MQL	1.1	0.3
491	<MQL	<MQL	1.5	<MQL	3.5	1.3
492	<MQL	<MQL	<MQL	0.6	2.5	0.7
493	<MQL	<MQL	<MQL	0.6	1.2	0.4
494	<MQL	<MQL	<MQL	<MQL	3.5	1.2
495	<MQL	<MQL	<MQL	<MQL	2.7	1.3
496	<MQL	<MQL	<MQL	<MQL	7.2	<MQL
497	<MQL	<MQL	1.7	14	57.9	<MQL
498	<MQL	<MQL	<MQL	<MQL	<MQL	0.6
499	<MQL	<MQL	<MQL	1.6	2	2.3
500	<MQL	<MQL	<MQL	0.4	2.9	1.5
501	<MQL	<MQL	<MQL	1.7	<MQL	1.3
502	<MQL	<MQL	1.4	2.5	<MQL	2.4
503	<MQL	<MQL	<MQL	<MQL	<MQL	<MQL
504	<MQL	<MQL	<MQL	<MQL	<MQL	1
505	<MQL	<MQL	<MQL	0.5	<MQL	<MQL
506	<MQL	<MQL	<MQL	<MQL	<MQL	<MQL
507	<MQL	0.6	<MQL	<MQL	1.2	0.7
508	<MQL	<MQL	<MQL	<MQL	<MQL	1.1
509	<MQL	<MQL	<MQL	1.2	1.3	<MQL
510	<MQL	<MQL	<MQL	<MQL	1.2	1.5
511	<MQL	<MQL	<MQL	<MQL	<MQL	<MQL
512	<MQL	<MQL	<MQL	<MQL	1.1	1.9
513	<MQL	<MQL	<MQL	<MQL	<MQL	<MQL
514	<MQL	<MQL	<MQL	<MQL	1.7	2.4
515	<MQL	<MQL	<MQL	<MQL	1.3	2
516	<MQL	<MQL	<MQL	<MQL	<MQL	<MQL
517	<MQL	<MQL	<MQL	<MQL	<MQL	<MQL
518	<MQL	<MQL	<MQL	0.3	<MQL	<MQL
519	<MQL	<MQL	<MQL	0.4	<MQL	<MQL
520	<MQL	<MQL	<MQL	0.7	<MQL	1.3
521	<MQL	<MQL	<MQL	<MQL	<MQL	<MQL
522	<MQL	<MQL	<MQL	<MQL	1.6	4.4
523	<MQL	<MQL	<MQL	<MQL	<MQL	<MQL
524	<MQL	<MQL	<MQL	<MQL	<MQL	<MQL
525	<MQL	<MQL	<MQL	1.1	<MQL	<MQL
526	<MQL	1.3	<MQL	0.4	2.7	1
527	<MQL	<MQL	<MQL	0.3	<MQL	<MQL
528	<MQL	7.5	<MQL	0.3	<MQL	<MQL
529	<MQL	<MQL	<MQL	1.1	<MQL	11
530	<MQL	<MQL	<MQL	<MQL	0.6	<MQL
531	<MQL	<MQL	<MQL	0.7	<MQL	9.7
532	<MQL	<MQL	<MQL	0.8	<MQL	<MQL
533	<MQL	<MQL	<MQL	<MQL	4.9	3.8
534	<MQL	1	<MQL	2.3	<MQL	27.7
535	<MQL	<MQL	<MQL	<MQL	<MQL	3.4
536	<MQL	<MQL	<MQL	0.7	2.5	<MQL
537	<MQL	<MQL	<MQL	<MQL	<MQL	<MQL
538	<MQL	<MQL	<MQL	<MQL	<MQL	<MQL
539	<MQL	<MQL	<MQL	<MQL	<MQL	<MQL
540	<MQL	<MQL	<MQL	<MQL	5.2	<MQL
541	<MQL	<MQL	<MQL	<MQL	6.6	<MQL
542	<MQL	<MQL	<MQL	<MQL	1.1	0.7
543	<MQL	<MQL	<MQL	0.6	<MQL	3.2
544	<MQL	<MQL	<MQL	<MQL	<MQL	15.2
545	<MQL	<MQL	<MQL	<MQL	<MQL	<MQL
546	<MQL	<MQL	<MQL	<MQL	2.4	<MQL
547	<MQL	<MQL	<MQL	1.7	<MQL	<MQL
548	<MQL	<MQL	<MQL	<MQL	2.5	<MQL
549	<MQL	<MQL	<MQL	<MQL	0.6	<MQL
550	<MQL	11.5	<MQL	<MQL	<MQL	<MQL
551	<MQL	<MQL	<MQL	<MQL	6.6	<MQL
552	<MQL	2.6	<MQL	<MQL	<MQL	<MQL
553	<MQL	<MQL	<MQL	0.9	<MQL	1
554	<MQL	<MQL	<MQL	<MQL	<MQL	2.2
555	<MQL	<MQL	1.6	<MQL	1.3	<MQL
556	<MQL	10.5	<MQL	<MQL	3.2	0.4
557	<MQL	<MQL	<MQL	25.8	<MQL	<MQL
558	<MQL	<MQL	<MQL	<MQL	<MQL	<MQL
559	<MQL	<MQL	<MQL	<MQL	<MQL	<MQL
560	<MQL	<MQL	<MQL	<MQL	<MQL	<MQL
561	<MQL	<MQL	<MQL	0.8	<MQL	0.6
562	<MQL	<MQL	<MQL	<MQL	3.9	2
563	<MQL	50	<MQL	1.1	<MQL	<MQL
564	<MQL	<MQL	<MQL	<MQL	<MQL	0.4
565	<MQL	<MQL	<MQL	<MQL	<MQL	<MQL
566	<MQL	<MQL	<MQL	<MQL	<MQL	0.9
567	<MQL	0.6	<MQL	1.1	<MQL	1.5
568	<MQL	54.6	<MQL	3.6	<MQL	<MQL
569	<MQL	<MQL	<MQL	<MQL	<MQL	0.7
570	<MQL	<MQL	<MQL	<MQL	<MQL	<MQL
571	<MQL	<MQL	<MQL	<MQL	<MQL	<MQL
572	<MQL	<MQL	<MQL	<MQL	<MQL	<MQL
573	<MQL	<MQL	<MQL	<MQL	<MQL	<MQL
574	<MQL	<MQL	<MQL	<MQL	<MQL	<MQL
575	<MQL	<MQL	<MQL	0.3	<MQL	<MQL
576	<MQL	<MQL	<MQL	<MQL	<MQL	2.1
577	<MQL	<MQL	<MQL	<MQL	<MQL	1.1
578	<MQL	<MQL	<MQL	<MQL	<MQL	<MQL
579	<MQL	<MQL	<MQL	<MQL	1.8	0.4
580	<MQL	16.7	<MQL	<MQL	6.6	<MQL
581	<MQL	<MQL	<MQL	<MQL	<MQL	0.8
582	<MQL	<MQL	<MQL	<MQL	<MQL	15.4
583	<MQL	<MQL	<MQL	<MQL	<MQL	17.4
584	<MQL	<MQL	<MQL	1.7	<MQL	<MQL
585	<MQL	<MQL	<MQL	<MQL	<MQL	10.4
586	<MQL	<MQL	<MQL	<MQL	<MQL	14.5
587	<MQL	90	<MQL	<MQL	2.1	24.4
588	<MQL	<MQL	1.2	<MQL	<MQL	7.9
589	<MQL	<MQL	<MQL	<MQL	<MQL	4.3
590	<MQL	<MQL	<MQL	<MQL	<MQL	5.3
591	<MQL	8.7	<MQL	<MQL	2	4.5
592	<MQL	<MQL	<MQL	0.5	<MQL	2.5
593	<MQL	11.5	<MQL	1.7	<MQL	27.7
594	<MQL	<MQL	<MQL	8.8	<MQL	7.7
595	<MQL	<MQL	<MQL	<MQL	0.7	<MQL
596	<MQL	<MQL	<MQL	<MQL	<MQL	1.7
597	<MQL	<MQL	<MQL	<MQL	1.3	<MQL
598	<MQL	<MQL	<MQL	<MQL	0.9	<MQL
599	<MQL	<MQL	<MQL	<MQL	<MQL	<MQL
600	<MQL	<MQL	<MQL	<MQL	<MQL	<MQL
601	<MQL	<MQL	<MQL	<MQL	<MQL	<MQL
602	<MQL	<MQL	<MQL	<MQL	<MQL	<MQL
603	<MQL	<MQL	<MQL	<MQL	<MQL	<MQL
604	<MQL	<MQL	<MQL	<MQL	<MQL	<MQL
605	<MQL	<MQL	<MQL	1.7	<MQL	<MQL
606	<MQL	<MQL	<MQL	0.6	<MQL	<MQL
607	<MQL	<MQL	<MQL	<MQL	<MQL	4.7
608	<MQL	<MQL	<MQL	0.9	4.4	<MQL
609	<MQL	<MQL	<MQL	0.9	<MQL	<MQL
610	<MQL	<MQL	<MQL	2.9	<MQL	<MQL
611	<MQL	<MQL	<MQL	<MQL	<MQL	<MQL
612	<MQL	<MQL	<MQL	0.4	<MQL	0.7
613	<MQL	<MQL	<MQL	<MQL	<MQL	<MQL
614	<MQL	<MQL	<MQL	<MQL	<MQL	0.4
615	<MQL	<MQL	<MQL	<MQL	<MQL	0.6
616	<MQL	<MQL	<MQL	0.4	<MQL	<MQL
617	<MQL	<MQL	<MQL	0.4	<MQL	1.3
618	<MQL	<MQL	<MQL	<MQL	<MQL	2.3
619	<MQL	<MQL	<MQL	<MQL	<MQL	<MQL
620	<MQL	0.4	<MQL	<MQL	<MQL	<MQL
621	<MQL	<MQL	<MQL	<MQL	<MQL	0.3
622	<MQL	<MQL	<MQL	1	<MQL	<MQL
623	<MQL	217	<MQL	1	<MQL	<MQL
624	<MQL	<MQL	<MQL	0.5	<MQL	0.6
625	<MQL	36.7	<MQL	1.1	<MQL	<MQL
626	<MQL	<MQL	<MQL	0.4	<MQL	1.6
627	<MQL	<MQL	<MQL	<MQL	<MQL	10.5
628	<MQL	0.3	<MQL	0.4	1	1
629	<MQL	<MQL	<MQL	<MQL	<MQL	<MQL
630	<MQL	<MQL	<MQL	0.6	2.3	<MQL
631	<MQL	<MQL	<MQL	<MQL	<MQL	14.5
632	<MQL	22.6	<MQL	<MQL	<MQL	<MQL
633	<MQL	1.5	<MQL	<MQL	<MQL	6.5
634	<MQL	49.7	<MQL	0.5	<MQL	<MQL
635	<MQL	<MQL	<MQL	<MQL	0.8	<MQL
636	<MQL	<MQL	<MQL	<MQL	<MQL	<MQL
637	<MQL	<MQL	<MQL	0.4	<MQL	<MQL
638	<MQL	<MQL	<MQL	0.3	<MQL	<MQL
639	<MQL	<MQL	<MQL	<MQL	<MQL	8.7
640	<MQL	<MQL	<MQL	0.3	<MQL	<MQL
641	<MQL	1.4	<MQL	0.8	<MQL	5
642	<MQL	<MQL	<MQL	<MQL	<MQL	0.9
643	<MQL	<MQL	<MQL	0.5	<MQL	1
644	<MQL	<MQL	<MQL	<MQL	<MQL	1.8
645	<MQL	<MQL	<MQL	0.5	<MQL	3.6
646	<MQL	<MQL	<MQL	<MQL	<MQL	<MQL
647	<MQL	<MQL	<MQL	<MQL	<MQL	<MQL
648	<MQL	<MQL	<MQL	1.1	<MQL	<MQL
649	<MQL	<MQL	<MQL	1.1	<MQL	0.4
650	<MQL	<MQL	<MQL	<MQL	<MQL	0.3
651	<MQL	<MQL	<MQL	<MQL	<MQL	2.4
652	<MQL	2.1	<MQL	0.4	<MQL	<MQL
653	<MQL	<MQL	<MQL	<MQL	<MQL	0.3
654	<MQL	1.4	<MQL	0.3	<MQL	0.9
655	<MQL	<MQL	<MQL	0.3	<MQL	<MQL
656	<MQL	<MQL	<MQL	<MQL	<MQL	<MQL
657	<MQL	<MQL	<MQL	<MQL	<MQL	<MQL
658	<MQL	<MQL	<MQL	<MQL	<MQL	<MQL
659	<MQL	<MQL	<MQL	0.6	<MQL	1
660	<MQL	<MQL	<MQL	2.3	<MQL	4.9
661	<MQL	<MQL	<MQL	<MQL	1.4	<MQL
662	<MQL	<MQL	<MQL	<MQL	2.6	<MQL
663	<MQL	<MQL	<MQL	<MQL	<MQL	8.5
664	<MQL	2.2	<MQL	<MQL	<MQL	<MQL
665	<MQL	<MQL	<MQL	0.8	<MQL	<MQL
666	<MQL	<MQL	<MQL	1	<MQL	72.3
667	<MQL	<MQL	<MQL	2	1.4	14.6
668	<MQL	<MQL	<MQL	<MQL	<MQL	<MQL
669	<MQL	<MQL	<MQL	<MQL	19.4	<MQL
670	<MQL	<MQL	<MQL	3.6	<MQL	0.5
671	<MQL	<MQL	<MQL	<MQL	<MQL	4.4
672	<MQL	<MQL	<MQL	<MQL	<MQL	8.7
673	<MQL	<MQL	<MQL	1.4	<MQL	<MQL
674	<MQL	<MQL	<MQL	<MQL	<MQL	20
675	<MQL	<MQL	<MQL	<MQL	2.3	<MQL
676	<MQL	<MQL	<MQL	<MQL	<MQL	0.8
677	<MQL	1.2	<MQL	<MQL	<MQL	4.3
678	<MQL	<MQL	<MQL	<MQL	<MQL	2.7
679	<MQL	<MQL	<MQL	0.3	<MQL	1.6
680	<MQL	<MQL	<MQL	<MQL	<MQL	7.7
681	<MQL	<MQL	<MQL	<MQL	<MQL	<MQL
682	<MQL	<MQL	<MQL	0.3	<MQL	1.1
683	<MQL	<MQL	<MQL	0.8	<MQL	2
684	<MQL	<MQL	<MQL	<MQL	<MQL	2.9
685	<MQL	<MQL	<MQL	<MQL	0.7	1.4
686	<MQL	<MQL	<MQL	0.7	0.7	10
687	<MQL	<MQL	<MQL	1.8	6.1	2
688	<MQL	<MQL	<MQL	0.5	4.5	2.8
689	<MQL	<MQL	<MQL	<MQL	<MQL	0.6
690	<MQL	<MQL	<MQL	0.5	<MQL	5.3
691	<MQL	<MQL	<MQL	4.8	<MQL	<MQL
692	<MQL	<MQL	<MQL	0.4	<MQL	1.9
693	<MQL	<MQL	<MQL	<MQL	1.1	1.1
694	<MQL	<MQL	<MQL	<MQL	<MQL	0.3
695	<MQL	<MQL	<MQL	<MQL	<MQL	1.3
696	<MQL	<MQL	<MQL	<MQL	<MQL	0.5
697	<MQL	<MQL	<MQL	<MQL	<MQL	<MQL
698	<MQL	<MQL	<MQL	<MQL	4.5	1.1
699	<MQL	<MQL	<MQL	<MQL	<MQL	<MQL
700	<MQL	<MQL	<MQL	<MQL	2.3	1.8
701	<MQL	<MQL	<MQL	<MQL	2	<MQL
702	<MQL	<MQL	0.7	<MQL	4.8	3.4
703	<MQL	<MQL	<MQL	<MQL	<MQL	0.9
704	<MQL	2.3	<MQL	<MQL	<MQL	1.9
705	<MQL	<MQL	<MQL	1.7	1.4	1.4
706	<MQL	0.3	<MQL	<MQL	2.6	1.2
707	<MQL	<MQL	<MQL	<MQL	<MQL	<MQL
708	<MQL	<MQL	<MQL	<MQL	<MQL	<MQL
709	<MQL	<MQL	<MQL	44.4	<MQL	1.1
710	<MQL	1.1	<MQL	<MQL	6.7	<MQL
711	<MQL	<MQL	<MQL	0.9	<MQL	4.2
712	<MQL	<MQL	<MQL	<MQL	<MQL	1.2
713	<MQL	<MQL	<MQL	0.9	<MQL	1.5
714	<MQL	<MQL	<MQL	<MQL	<MQL	1
715	<MQL	<MQL	<MQL	0.8	<MQL	<MQL
716	<MQL	<MQL	<MQL	<MQL	<MQL	<MQL
717	<MQL	<MQL	<MQL	<MQL	<MQL	<MQL
718	<MQL	<MQL	<MQL	<MQL	<MQL	0.8
719	<MQL	<MQL	<MQL	<MQL	<MQL	0.8
720	<MQL	<MQL	<MQL	<MQL	<MQL	0.3
721	<MQL	<MQL	<MQL	0.8	<MQL	21.6
722	<MQL	<MQL	<MQL	<MQL	<MQL	1.7
723	<MQL	<MQL	<MQL	0.6	<MQL	2
724	<MQL	14.8	<MQL	0.8	<MQL	4.5
725	<MQL	<MQL	<MQL	<MQL	<MQL	2.8
726	<MQL	<MQL	<MQL	1.1	<MQL	1.5
727	<MQL	<MQL	<MQL	<MQL	<MQL	<MQL
728	<MQL	<MQL	<MQL	2.3	<MQL	<MQL
729	<MQL	<MQL	<MQL	0.6	<MQL	<MQL
730	<MQL	<MQL	<MQL	<MQL	<MQL	<MQL
731	<MQL	<MQL	<MQL	<MQL	<MQL	<MQL
732	<MQL	<MQL	<MQL	<MQL	<MQL	7.9
733	<MQL	<MQL	<MQL	<MQL	<MQL	<MQL
734	<MQL	<MQL	<MQL	0.6	<MQL	1.9
735	<MQL	<MQL	35	<MQL	<MQL	2.1
736	<MQL	<MQL	<MQL	<MQL	<MQL	<MQL
737	<MQL	<MQL	<MQL	0.8	<MQL	2.7
738	<MQL	<MQL	<MQL	<MQL	<MQL	0.5
739	<MQL	<MQL	<MQL	<MQL	<MQL	<MQL
740	<MQL	<MQL	<MQL	<MQL	<MQL	<MQL
741	<MQL	<MQL	<MQL	1	<MQL	2
742	<MQL	<MQL	<MQL	<MQL	<MQL	6.4
743	<MQL	<MQL	<MQL	<MQL	<MQL	151.9
744	<MQL	<MQL	<MQL	0.7	<MQL	393.8
745	<MQL	<MQL	<MQL	5.9	18.8	1.3
746	<MQL	<MQL	<MQL	<MQL	<MQL	<MQL
747	<MQL	<MQL	<MQL	<MQL	<MQL	<MQL
748	<MQL	<MQL	<MQL	<MQL	<MQL	3.5
749	<MQL	<MQL	<MQL	<MQL	11.3	9
750	<MQL	<MQL	<MQL	<MQL	1.1	0.8
751	<MQL	<MQL	1.5	<MQL	29.1	<MQL
752	<MQL	<MQL	<MQL	<MQL	5.2	1.3
753	<MQL	<MQL	<MQL	<MQL	0.6	<MQL
754	<MQL	<MQL	<MQL	<MQL	1.9	1.8
755	<MQL	<MQL	<MQL	0.8	8.3	0.9
756	<MQL	<MQL	<MQL	<MQL	1.2	0.6
757	<MQL	2.5	<MQL	3.4	1.5	3.1
758	<MQL	<MQL	<MQL	<MQL	23.4	7.3
759	<MQL	<MQL	<MQL	0.8	2	1.3
760	<MQL	<MQL	<MQL	<MQL	6.6	5.8
761	<MQL	<MQL	<MQL	0.6	<MQL	<MQL
762	<MQL	<MQL	<MQL	7.4	2.2	0.6
763	<MQL	6	<MQL	<MQL	<MQL	0.3
764	<MQL	<MQL	<MQL	0.9	<MQL	0.6
765	<MQL	<MQL	<MQL	0.7	<MQL	0.7
766	<MQL	<MQL	<MQL	0.3	<MQL	4.1
767	<MQL	35.3	<MQL	<MQL	<MQL	0.7
768	<MQL	<MQL	<MQL	<MQL	<MQL	4.1
769	<MQL	<MQL	<MQL	<MQL	<MQL	<MQL
770	<MQL	0.5	<MQL	<MQL	<MQL	2.4
771	<MQL	49.2	<MQL	<MQL	<MQL	0.5
772	<MQL	<MQL	<MQL	<MQL	<MQL	1.3
773	<MQL	<MQL	<MQL	<MQL	<MQL	8.3
774	<MQL	<MQL	<MQL	0.6	<MQL	2.7
775	<MQL	<MQL	<MQL	<MQL	<MQL	<MQL
776	<MQL	0.8	<MQL	0.6	<MQL	3.2
